# Supplementary material for: Amamiclytus wuxingensis sp. nov. (Coleoptera, Cerambycidae), the third species of the genus from mainland China
Source: Zookeys. 2019 Nov 14;889:57–63. doi: 10.3897/zookeys.889.38909 (PMC6872584; doi:10.3897/zookeys.889.38909)
Supplement: XML Treatment for Amamiclytus wuxingensis [file zookeys.889.38909-treatment1.xml]

<!DOCTYPE tp:taxon-treatment
  PUBLIC "-//TaxonX//DTD Taxonomic Treatment Publishing DTD v0 20100105//EN" "tax-treatment-NSO.dtd">
<tp:taxon-treatment xmlns:tp="http://www.plazi.org/taxpub"><tp:treatment-meta><kwd-group><label>Taxon classification</label><kwd><named-content xmlns:xlink="http://www.w3.org/1999/xlink" content-type="kingdom">Animalia</named-content></kwd><kwd><named-content xmlns:xlink="http://www.w3.org/1999/xlink" content-type="order">Coleoptera</named-content></kwd><kwd><named-content xmlns:xlink="http://www.w3.org/1999/xlink" content-type="family">Cerambycidae</named-content></kwd></kwd-group><mixed-citation publication-type="journal"><person-group><name><surname>Yang</surname><given-names>Shulin</given-names></name><name><surname>Wang</surname><given-names>Cha</given-names></name></person-group><article-title><italic><tp:taxon-name><tp:taxon-name-part taxon-name-part-type="genus" reg="Amamiclytus">Amamiclytus</tp:taxon-name-part> <tp:taxon-name-part taxon-name-part-type="species" reg="wuxingensis">wuxingensis</tp:taxon-name-part></tp:taxon-name></italic> sp. nov. (<tp:taxon-name><tp:taxon-name-part taxon-name-part-type="order">Coleoptera</tp:taxon-name-part></tp:taxon-name>, <tp:taxon-name><tp:taxon-name-part taxon-name-part-type="family">Cerambycidae</tp:taxon-name-part></tp:taxon-name>), the third species of the genus from mainland China</article-title><source>Zookeys</source><day>14</day><month>11</month><year>2019</year><volume>889</volume><fpage>57</fpage><lpage>63</lpage><pub-id pub-id-type="doi">10.3897/zookeys.889.38909</pub-id></mixed-citation></tp:treatment-meta><tp:nomenclature><tp:taxon-name><object-id xmlns:xlink="http://www.w3.org/1999/xlink" content-type="arpha" xlink:type="simple">8BC6BD2F-5CD3-5C40-B83D-EC81D97EB1A8</object-id>
            <tp:taxon-name-part taxon-name-part-type="genus" reg="Amamiclytus">Amamiclytus</tp:taxon-name-part>
            <tp:taxon-name-part taxon-name-part-type="species" reg="wuxingensis">wuxingensis</tp:taxon-name-part>
            <object-id xmlns:xlink="http://www.w3.org/1999/xlink" content-type="zoobank" xlink:type="simple">http://zoobank.org/A63B961D-D1E6-42D9-AB48-61979EB5801E</object-id>
          </tp:taxon-name><tp:taxon-status xmlns:xlink="http://www.w3.org/1999/xlink" xlink:type="simple">sp. nov.</tp:taxon-status><xref ref-type="fig" rid="F1">Figs 1</xref><xref ref-type="fig" rid="F2">, 2</xref></tp:nomenclature><tp:treatment-sec sec-type="type locality" id="SECID0EXEAC"><title>Type locality.</title><p>Wuxing Village, Leishan County, Guizhou Province, China. <named-content xmlns:xlink="http://www.w3.org/1999/xlink" content-type="dwc:verbatimCoordinates" xlink:type="simple"><named-content content-type="geo-json" specific-use="{&#34;type&#34;:&#34;Point&#34;,&#34;coordinates&#34;:[108.030333,26.356000]}" id="NCID0EAFAC" xlink:type="simple">26°21.36'N, 108°01.82'E</named-content></named-content>, altitude ca 1190 m.</p></tp:treatment-sec><tp:treatment-sec sec-type="Type series" id="SECID0EFFAC"><title>Type series.</title><p><bold><italic>Holotype</italic></bold> male, glued on paper card, with genitalia in a separate microvial. Original label: “中国贵州省雷山县五星村/蔷薇科稠李属植物/东经：108°01.82'，北纬：26°21.36' / 2019年4月6日/杨书林采” [Wuxing Village, Leishan County, Guizhou Province, China / flowering bird cherry (<italic><tp:taxon-name><tp:taxon-name-part taxon-name-part-type="genus" reg="Prunus">Prunus</tp:taxon-name-part></tp:taxon-name></italic> sp.) / <named-content xmlns:xlink="http://www.w3.org/1999/xlink" content-type="dwc:verbatimCoordinates" xlink:type="simple"><named-content content-type="geo-json" specific-use="{&#34;type&#34;:&#34;Point&#34;,&#34;coordinates&#34;:[108.030333,26.356000]}" id="NCID0E1FAC" xlink:type="simple">26°21.36'N, 108°01.82'E</named-content></named-content>. / 6 April 2019 / Shulin Yang leg.] (<named-content xmlns:xlink="http://www.w3.org/1999/xlink" content-type="dwc:institutional_code" xlink:type="simple">GZNULS</named-content>). HOLOTYPE / <tp:taxon-name><tp:taxon-name-part taxon-name-part-type="genus" reg="Amamiclytus">Amamiclytus</tp:taxon-name-part></tp:taxon-name> / <tp:taxon-name><tp:taxon-name-part taxon-name-part-type="genus" reg="Amamiclytus"/><tp:taxon-name-part taxon-name-part-type="species" reg="wuxingensis">wuxingensis</tp:taxon-name-part></tp:taxon-name> / Shulin Yang [red handwritten label]. <bold><italic>Paratype</italic></bold> 2 males, same data as holotype.</p></tp:treatment-sec><tp:treatment-sec sec-type="Differential diagnosis" id="SECID0EWGAC"><title>Differential diagnosis.</title><p><italic><tp:taxon-name><tp:taxon-name-part taxon-name-part-type="genus" reg="Amamiclytus">Amamiclytus</tp:taxon-name-part> <tp:taxon-name-part taxon-name-part-type="species" reg="wuxingensis">wuxingensis</tp:taxon-name-part></tp:taxon-name></italic> sp. nov. should be grouped into Group III proposed by <xref ref-type="bibr" rid="B2">Niisato and Han (2011)</xref> along with <italic><tp:taxon-name><tp:taxon-name-part taxon-name-part-type="genus" reg="Amamiclytus">Amamiclytus</tp:taxon-name-part> <tp:taxon-name-part taxon-name-part-type="species" reg="juni">juni</tp:taxon-name-part></tp:taxon-name></italic> Niisato &amp; Han, 2011, <italic><tp:taxon-name><tp:taxon-name-part taxon-name-part-type="genus" reg="Amamiclytus">Amamiclytus</tp:taxon-name-part> <tp:taxon-name-part taxon-name-part-type="species" reg="yulongi">yulongi</tp:taxon-name-part></tp:taxon-name></italic> Niisato &amp; Han, 2011 and <italic><tp:taxon-name><tp:taxon-name-part taxon-name-part-type="genus" reg="Amamiclytus">A.</tp:taxon-name-part> <tp:taxon-name-part taxon-name-part-type="species" reg="limaticollis">limaticollis</tp:taxon-name-part></tp:taxon-name></italic>. They share common body and genitalia characters; short, broadened and matted body, rather transverse pronotum with distinctly arcuate sides, without white pubescence near the basal margin, median struts about half the length of median lobe, and parameres about 2/5 the length of tegmen.</p><p><italic><tp:taxon-name><tp:taxon-name-part taxon-name-part-type="genus" reg="Amamiclytus">Amamiclytus</tp:taxon-name-part> <tp:taxon-name-part taxon-name-part-type="species" reg="wuxingensis">wuxingensis</tp:taxon-name-part></tp:taxon-name></italic> sp. nov. can be distinguished from most of its congeners, including <italic><tp:taxon-name><tp:taxon-name-part taxon-name-part-type="genus" reg="Amamiclytus">A.</tp:taxon-name-part> <tp:taxon-name-part taxon-name-part-type="species" reg="yulongi">yulongi</tp:taxon-name-part></tp:taxon-name></italic> and <italic><tp:taxon-name><tp:taxon-name-part taxon-name-part-type="genus" reg="Amamiclytus">A.</tp:taxon-name-part> <tp:taxon-name-part taxon-name-part-type="species" reg="limaticollis">limaticollis</tp:taxon-name-part></tp:taxon-name></italic> of the same group, by the <abbrev xmlns:xlink="http://www.w3.org/1999/xlink" xlink:title="lateral bands before middle of elytra" id="ABBRID0EPJAC" xlink:type="simple">La</abbrev> extending forward and reaching to S. The <abbrev xmlns:xlink="http://www.w3.org/1999/xlink" xlink:title="lateral bands before middle of elytra" id="ABBRID0ETJAC" xlink:type="simple">La</abbrev> does not extend toward and reach S in most of the other congeners.</p><p><italic><tp:taxon-name><tp:taxon-name-part taxon-name-part-type="genus" reg="Amamiclytus">Amamiclytus</tp:taxon-name-part> <tp:taxon-name-part taxon-name-part-type="species" reg="juni">juni</tp:taxon-name-part></tp:taxon-name></italic> and <italic><tp:taxon-name><tp:taxon-name-part taxon-name-part-type="genus" reg="Amamiclytus">Amamiclytus</tp:taxon-name-part> <tp:taxon-name-part taxon-name-part-type="species" reg="mimicus">mimicus</tp:taxon-name-part></tp:taxon-name></italic> Holzschuh, 2018 also have <abbrev xmlns:xlink="http://www.w3.org/1999/xlink" xlink:title="lateral bands before middle of elytra" id="ABBRID0EPKAC" xlink:type="simple">La</abbrev> extending towards and reaching S as in <italic><tp:taxon-name><tp:taxon-name-part taxon-name-part-type="genus" reg="Amamiclytus">A.</tp:taxon-name-part> <tp:taxon-name-part taxon-name-part-type="species" reg="wuxingensis">wuxingensis</tp:taxon-name-part></tp:taxon-name></italic> sp. nov. <italic><tp:taxon-name><tp:taxon-name-part taxon-name-part-type="genus" reg="Amamiclytus">A.</tp:taxon-name-part> <tp:taxon-name-part taxon-name-part-type="species" reg="wuxingensis">wuxingensis</tp:taxon-name-part></tp:taxon-name></italic> sp. nov. differs from <italic><tp:taxon-name><tp:taxon-name-part taxon-name-part-type="genus" reg="Amamiclytus">A.</tp:taxon-name-part> <tp:taxon-name-part taxon-name-part-type="species" reg="juni">juni</tp:taxon-name-part></tp:taxon-name></italic> in the a) <abbrev xmlns:xlink="http://www.w3.org/1999/xlink" xlink:title="lateral bands before middle of elytra" id="ABBRID0EULAC" xlink:type="simple">La</abbrev> is distinctly rounded arcuate while less rounded and obliquely turning from the middle of the elytron towards S in <italic><tp:taxon-name><tp:taxon-name-part taxon-name-part-type="genus" reg="Amamiclytus">A.</tp:taxon-name-part> <tp:taxon-name-part taxon-name-part-type="species" reg="juni">juni</tp:taxon-name-part></tp:taxon-name></italic>; b) <abbrev xmlns:xlink="http://www.w3.org/1999/xlink" xlink:title="transverse bands behind middle of elytra" id="ABBRID0EDMAC" xlink:type="simple">Lp</abbrev> transverse while slightly arcuate in <italic><tp:taxon-name><tp:taxon-name-part taxon-name-part-type="genus" reg="Amamiclytus">A.</tp:taxon-name-part> <tp:taxon-name-part taxon-name-part-type="species" reg="juni">juni</tp:taxon-name-part></tp:taxon-name></italic>; c) Ps absent while present in <italic><tp:taxon-name><tp:taxon-name-part taxon-name-part-type="genus" reg="Amamiclytus">A.</tp:taxon-name-part> <tp:taxon-name-part taxon-name-part-type="species" reg="juni">juni</tp:taxon-name-part></tp:taxon-name></italic>; d) <abbrev xmlns:xlink="http://www.w3.org/1999/xlink" xlink:title="maculation on mesosternal process" id="ABBRID0E4MAC" xlink:type="simple">Mss</abbrev> sparse while completely absent in <italic><tp:taxon-name><tp:taxon-name-part taxon-name-part-type="genus" reg="Amamiclytus">A.</tp:taxon-name-part> <tp:taxon-name-part taxon-name-part-type="species" reg="juni">juni</tp:taxon-name-part></tp:taxon-name></italic>. Furthermore, characters of male genitalia, e.g., the widened part at the base of the parameres and the pointed apex of the dorsal plate of the median lobe, can be used to differentiate <italic><tp:taxon-name><tp:taxon-name-part taxon-name-part-type="genus" reg="Amamiclytus">A.</tp:taxon-name-part> <tp:taxon-name-part taxon-name-part-type="species" reg="wuxingensis">wuxingensis</tp:taxon-name-part></tp:taxon-name></italic> sp. nov. from <italic><tp:taxon-name><tp:taxon-name-part taxon-name-part-type="genus" reg="Amamiclytus">A.</tp:taxon-name-part> <tp:taxon-name-part taxon-name-part-type="species" reg="juni">juni</tp:taxon-name-part></tp:taxon-name></italic>. Tergite eight is as wide as sternite eight and its apex is concave at the middle in <italic><tp:taxon-name><tp:taxon-name-part taxon-name-part-type="genus" reg="Amamiclytus">A.</tp:taxon-name-part> <tp:taxon-name-part taxon-name-part-type="species" reg="wuxingensis">wuxingensis</tp:taxon-name-part></tp:taxon-name></italic> sp. nov. Tergite eight is much wider than sternite eight and its apex is truncate in <italic><tp:taxon-name><tp:taxon-name-part taxon-name-part-type="genus" reg="Amamiclytus">A.</tp:taxon-name-part> <tp:taxon-name-part taxon-name-part-type="species" reg="juni">juni</tp:taxon-name-part></tp:taxon-name></italic>.</p><p><italic><tp:taxon-name><tp:taxon-name-part taxon-name-part-type="genus" reg="Amamiclytus">Amamiclytus</tp:taxon-name-part> <tp:taxon-name-part taxon-name-part-type="species" reg="wuxingensis">wuxingensis</tp:taxon-name-part></tp:taxon-name></italic> sp. nov. can be distinguished from <italic><tp:taxon-name><tp:taxon-name-part taxon-name-part-type="genus" reg="Amamiclytus">A.</tp:taxon-name-part> <tp:taxon-name-part taxon-name-part-type="species" reg="mimicus">mimicus</tp:taxon-name-part></tp:taxon-name></italic> by the absence of the white band on the pronotal base and the presence of a white band on the elytral apex. On the other hand, <italic><tp:taxon-name><tp:taxon-name-part taxon-name-part-type="genus" reg="Amamiclytus">A.</tp:taxon-name-part> <tp:taxon-name-part taxon-name-part-type="species" reg="mimicus">mimicus</tp:taxon-name-part></tp:taxon-name></italic> has a white band at the pronotal base but no white band on the elytral apex. The white spot behind the suture is short and the white band before the middle of elytra is distinctly arcuate in <italic><tp:taxon-name><tp:taxon-name-part taxon-name-part-type="genus" reg="Amamiclytus">A.</tp:taxon-name-part> <tp:taxon-name-part taxon-name-part-type="species" reg="wuxingensis">wuxingensis</tp:taxon-name-part></tp:taxon-name></italic> sp. nov., while they are long and obliquely transverse, respectively, in <italic><tp:taxon-name><tp:taxon-name-part taxon-name-part-type="genus" reg="Amamiclytus">A.</tp:taxon-name-part> <tp:taxon-name-part taxon-name-part-type="species" reg="mimicus">mimicus</tp:taxon-name-part></tp:taxon-name></italic>.</p></tp:treatment-sec><tp:treatment-sec sec-type="description" id="SECID0ESAAE"><title>Description.</title><p><bold>Male. <italic>Body</italic></bold> (Fig. <xref ref-type="fig" rid="F1">1</xref>), length: 3.5–5.0 mm (<italic>N</italic> = 3). Black, glossy in general, dark brown in mouthparts, antenna, abdomen and legs. Body sparsely clothed with long pale hairs, which are darker on disc of pronotum. <italic><tp:taxon-name><tp:taxon-name-part taxon-name-part-type="genus" reg="Maculations">Maculations</tp:taxon-name-part></tp:taxon-name></italic>: <abbrev xmlns:xlink="http://www.w3.org/1999/xlink" xlink:title="basal band on pronotum" id="ABBRID0EJBAE" xlink:type="simple">Pb</abbrev> absent though sparsely covered with white hairs on basal third of pronotum; B absent; S on basal 1/8, longitudinally, short; <abbrev xmlns:xlink="http://www.w3.org/1999/xlink" xlink:title="lateral bands before middle of elytra" id="ABBRID0ENBAE" xlink:type="simple">La</abbrev> on basal 2/5 of elytron, obliquely arcuate and reaching S; <abbrev xmlns:xlink="http://www.w3.org/1999/xlink" xlink:title="transverse bands behind middle of elytra" id="ABBRID0ERBAE" xlink:type="simple">Lp</abbrev> on apical third of elytron, transverse, slightly oblique, complete and reaching suture; A distinct, slightly wider than <abbrev xmlns:xlink="http://www.w3.org/1999/xlink" xlink:title="transverse bands behind middle of elytra" id="ABBRID0EVBAE" xlink:type="simple">Lp</abbrev>; <abbrev xmlns:xlink="http://www.w3.org/1999/xlink" xlink:title="lateral maculation of mesosternum" id="ABBRID0EZBAE" xlink:type="simple">Msl</abbrev> distinct; <abbrev xmlns:xlink="http://www.w3.org/1999/xlink" xlink:title="maculation on mesosternal process" id="ABBRID0E4BAE" xlink:type="simple">Mss</abbrev> sparse; <abbrev xmlns:xlink="http://www.w3.org/1999/xlink" xlink:title="maculation on mesosternal process" id="ABBRID0EBCAE" xlink:type="simple">Mta</abbrev> distinct, dense on apical third of metepisternum and along posterior margin of metasternum and on hind coxae; <abbrev xmlns:xlink="http://www.w3.org/1999/xlink" xlink:title="lateral bands along apical margins of abdominal ventrite 1" id="ABBRID0EFCAE" xlink:type="simple">V1</abbrev> distinct, dense on sides of posterior margin of ventrite; V2 nearly absent, only sparsely with white hairs; V3 and <abbrev xmlns:xlink="http://www.w3.org/1999/xlink" xlink:title="lateral bands along apical margins of abdominal ventrite 4" id="ABBRID0EJCAE" xlink:type="simple">V4</abbrev> absent. <bold><italic>Head</italic></bold>: Frons nearly square, longer than wide, narrowest at the middle of lower eye lobes, clothed with sparse and long hairs with a pattern extending outwards from center of frons; clypeus slightly convex; vertex gradually raised towards antennal insertions; occiput convex with dense large punctures and clothed with sparse short pale hairs; antennae thin and relatively short, reaching 2/5 of elytral apex, clothed with long pale hairs on scape and mostly short but denser pale hairs on other antennomeres, long spinous hairs at internal apices of antennomeres 3, 4 and 5; antennomere 3 distinctly longer than scape and antennomere 4. <bold><italic>Thorax</italic></bold>: Pronotum slightly longer than wide, constricted abruptly at base; disc slightly raised and convex, matted with sparse granules; scutellum long triangular, slightly acute at apex; prosternum with sparse white hairs covering most of prosternum except the frontal margin of prosternum and the prosternal process. <bold><italic>Elytra</italic></bold>: nearly parallel-sided, rounded at humeri, obliquely truncated at apex; disc almost evenly convex except depressed parts at basal fifth near humeri; sparsely fine punctured. <bold><italic>Legs</italic></bold> relatively short and slender, with hind femora gradually swollen apically, exceeding elytral apices at apical sixth. <bold><italic>Abdomen</italic></bold> sparsely fine punctured, with sparse long pale hairs. <bold><italic>Male genitalia</italic></bold> (Fig. <xref ref-type="fig" rid="F2">2</xref>): Median lobe slightly arcuate in lateral view. Dorsal plate slightly narrower than ventral plate in apical fourth, narrowed down to a point at apex. Ventral plate also narrowed to a sharp point at apex. Median struts about half the length of median lobe, widest at base, constricted to basal fifth, nearly parallel for remainder. Tegmen elongate, slightly shorter than median lobe; parameres about 2/5 the length of tegmen, each paramere nearly parallel-sided, slightly narrowed in external side in apical fifth, rounded at apex, provided with numerous short setae and a few relatively long setae at apex; basal ridge slightly raised. Tergite eight elongate and quadrate, slightly narrowed towards apex, which is rounded at sides and concave at the middle, with short to long sparse setae. Sternite eight as wide as tergite eight, concave at the middle as tergite eight, apical margin bi-arcuately rounded, and provided with sparse short to long setae.</p><fig id="F1" position="float" orientation="portrait"><object-id xmlns:xlink="http://www.w3.org/1999/xlink" content-type="doi" xlink:type="simple">10.3897/zookeys.889.38909.figure1</object-id><object-id xmlns:xlink="http://www.w3.org/1999/xlink" content-type="arpha" xlink:type="simple">C90791D3-9BBB-5575-8DF8-91B342E3B745</object-id><label>Figure 1.</label><caption><p>Habitus of <italic><tp:taxon-name><tp:taxon-name-part taxon-name-part-type="genus" reg="Amamiclytus">Amamiclytus</tp:taxon-name-part> <tp:taxon-name-part taxon-name-part-type="species" reg="wuxingensis">wuxingensis</tp:taxon-name-part></tp:taxon-name></italic> sp. nov., holotype (dorsal). Scale bar: 1 mm.</p></caption><graphic xmlns:xlink="http://www.w3.org/1999/xlink" xlink:href="zookeys-889-057-g001.jpg" position="float" orientation="portrait" xlink:type="simple" id="oo_356431.jpg"><uri content-type="original_file" xlink:type="simple">https://binary.pensoft.net/fig/356431</uri></graphic></fig><fig id="F2" position="float" orientation="portrait"><object-id xmlns:xlink="http://www.w3.org/1999/xlink" content-type="doi" xlink:type="simple">10.3897/zookeys.889.38909.figure2</object-id><object-id xmlns:xlink="http://www.w3.org/1999/xlink" content-type="arpha" xlink:type="simple">58921B95-7580-5F33-BC0C-3C35E6176299</object-id><label>Figure 2.</label><caption><p>Male genitalia of <italic><tp:taxon-name><tp:taxon-name-part taxon-name-part-type="genus" reg="Amamiclytus">Amamiclytus</tp:taxon-name-part> <tp:taxon-name-part taxon-name-part-type="species" reg="wuxingensis">wuxingensis</tp:taxon-name-part></tp:taxon-name></italic> sp. nov. <bold>a, b</bold> tegmen <bold>c, d</bold> median lobe <bold>e</bold> line drawing of abdominal segment eight (<bold>a, c, e</bold> ventral view <bold>b, d</bold> lateral view). Scale bar: 0.2 mm.</p></caption><graphic xmlns:xlink="http://www.w3.org/1999/xlink" xlink:href="zookeys-889-057-g002.jpg" position="float" orientation="portrait" xlink:type="simple" id="oo_356432.jpg"><uri content-type="original_file" xlink:type="simple">https://binary.pensoft.net/fig/356432</uri></graphic></fig></tp:treatment-sec><tp:treatment-sec sec-type="etymology" id="SECID0E4EAE"><title>Etymology.</title><p>The name of the new species, <italic>wuxingensis</italic>, refers to the type locality, Wuxing Village, Guizhou Province, China.</p></tp:treatment-sec><tp:treatment-sec sec-type="notes" id="SECID0ENFAE"><title>Note.</title><p><xref ref-type="bibr" rid="B3">Niisato and Han (2013)</xref> discussed the wide gap in the distribution of <italic><tp:taxon-name><tp:taxon-name-part taxon-name-part-type="genus" reg="Amamiclytus">Amamiclytus</tp:taxon-name-part></tp:taxon-name></italic> in South China and Southwest China and they expected to discover further members of <italic><tp:taxon-name><tp:taxon-name-part taxon-name-part-type="genus" reg="Amamiclytus">Amamiclytus</tp:taxon-name-part></tp:taxon-name></italic> in these areas. The locality of <italic><tp:taxon-name><tp:taxon-name-part taxon-name-part-type="genus" reg="Amamiclytus">A.</tp:taxon-name-part> <tp:taxon-name-part taxon-name-part-type="species" reg="wuxingensis">wuxingensis</tp:taxon-name-part></tp:taxon-name></italic> sp. nov. falls in this wide distribution gap. Description of <italic><tp:taxon-name><tp:taxon-name-part taxon-name-part-type="genus" reg="Amamiclytus">A.</tp:taxon-name-part> <tp:taxon-name-part taxon-name-part-type="species" reg="wuxingensis">wuxingensis</tp:taxon-name-part></tp:taxon-name></italic> confirms and continues the expectation of discovering more members of <italic><tp:taxon-name><tp:taxon-name-part taxon-name-part-type="genus" reg="Amamiclytus">Amamiclytus</tp:taxon-name-part></tp:taxon-name></italic> in these areas.</p><sec sec-type="Key to species of the genus Amamiclytus from East Asia" id="SECID0ECHAE"><title>Key to species of the genus <italic><tp:taxon-name><tp:taxon-name-part taxon-name-part-type="genus" reg="Amamiclytus">Amamiclytus</tp:taxon-name-part></tp:taxon-name></italic> from East Asia</title><table-wrap content-type="key" position="anchor" orientation="portrait"><table id="TID0EGIAC" rules="all"><tbody><tr><td rowspan="1" colspan="1">1</td><td rowspan="1" colspan="1">Pronotum longer than wide, weakly or moderately arcuate at sides, usually provided with a white basal band</td><td rowspan="1" colspan="1">
                      <bold>2</bold>
                    </td></tr><tr><td rowspan="1" colspan="1">–</td><td rowspan="1" colspan="1">Pronotum as long as wide, usually strongly arcuate at sides, without white pubescence along basal margin</td><td rowspan="1" colspan="1">
                      <bold>7</bold>
                    </td></tr><tr><td rowspan="1" colspan="1">2</td><td rowspan="1" colspan="1">Elytra glossy</td><td rowspan="1" colspan="1">
                      <bold>3</bold>
                    </td></tr><tr><td rowspan="1" colspan="1">–</td><td rowspan="1" colspan="1">Elytra matted</td><td rowspan="1" colspan="1">
                      <bold>6</bold>
                    </td></tr><tr><td rowspan="1" colspan="1">3</td><td rowspan="1" colspan="1">Elytra provided with white spot near suture behind scutellum</td><td rowspan="1" colspan="1">
                      <bold>4</bold>
                    </td></tr><tr><td rowspan="1" colspan="1">–</td><td rowspan="1" colspan="1">Elytra without white spot near suture behind scutellum</td><td rowspan="1" colspan="1">
                      <bold>5</bold>
                    </td></tr><tr><td rowspan="1" colspan="1">4</td><td rowspan="1" colspan="1">Elytra strongly glossy, white band on base of pronotum distinct, white band on mesosternal process almost absent</td><td rowspan="1" colspan="1">
                      <bold><italic><tp:taxon-name><tp:taxon-name-part taxon-name-part-type="genus" reg="Amamiclytus">A.</tp:taxon-name-part> <tp:taxon-name-part taxon-name-part-type="species" reg="nobuoi">nobuoi</tp:taxon-name-part></tp:taxon-name></italic> Niisato &amp; Han, 2011</bold>
                    </td></tr><tr><td rowspan="1" colspan="1">–</td><td rowspan="1" colspan="1">Elytra slightly glossy, white band on base of pronotum not distinct, white pubescence on mesosternal process distinct</td><td rowspan="1" colspan="1">
                      <bold><italic><tp:taxon-name><tp:taxon-name-part taxon-name-part-type="genus" reg="Amamiclytus">A.</tp:taxon-name-part> <tp:taxon-name-part taxon-name-part-type="species" reg="wenshuani">wenshuani</tp:taxon-name-part></tp:taxon-name></italic> Niisato &amp; Han, 2013</bold>
                    </td></tr><tr><td rowspan="1" colspan="1">5</td><td rowspan="1" colspan="1">Elytra moderately glossy, without long pale hairs; frons distinctly longer than wide; erect pale hairs on hind tibiae sparse and not so long</td><td rowspan="1" colspan="1">
                      <bold><italic><tp:taxon-name><tp:taxon-name-part taxon-name-part-type="genus" reg="Amamiclytus">A.</tp:taxon-name-part> <tp:taxon-name-part taxon-name-part-type="species" reg="subnitidus">subnitidus</tp:taxon-name-part></tp:taxon-name></italic> Niisato &amp; Han, 2011</bold>
                    </td></tr><tr><td rowspan="1" colspan="1">–</td><td rowspan="1" colspan="1">Elytra strongly glossy, scattered with a few erect long pale hairs; frons almost as long as wide; erect pale hairs on hind tibiae dense and long</td><td rowspan="1" colspan="1">
                      <bold><italic><tp:taxon-name><tp:taxon-name-part taxon-name-part-type="genus" reg="Amamiclytus">A.</tp:taxon-name-part> <tp:taxon-name-part taxon-name-part-type="species" reg="setiger">setiger</tp:taxon-name-part></tp:taxon-name></italic> Niisato &amp; Han, 2011</bold>
                    </td></tr><tr><td rowspan="1" colspan="1">6</td><td rowspan="1" colspan="1">Pronotum provided with a dense basal white band; elytra without white spots near suture behind scutellum</td><td rowspan="1" colspan="1">
                      <bold><italic><tp:taxon-name><tp:taxon-name-part taxon-name-part-type="genus" reg="Amamiclytus">A.</tp:taxon-name-part> <tp:taxon-name-part taxon-name-part-type="species" reg="nubilus">nubilus</tp:taxon-name-part></tp:taxon-name></italic> Niisato &amp; Han, 2011</bold>
                    </td></tr><tr><td rowspan="1" colspan="1">–</td><td rowspan="1" colspan="1">Pronotum only sparsely clothed with white pubescence near basal margin; elytra with a white spot near suture behind scutellum</td><td rowspan="1" colspan="1">
                      <bold><italic><tp:taxon-name><tp:taxon-name-part taxon-name-part-type="genus" reg="Amamiclytus">A.</tp:taxon-name-part> <tp:taxon-name-part taxon-name-part-type="species" reg="hirtipes">hirtipes</tp:taxon-name-part></tp:taxon-name></italic> (Matsushita, 1940)</bold>
                    </td></tr><tr><td rowspan="1" colspan="1">7</td><td rowspan="1" colspan="1">Ante-median white bands on elytra usually reaching white spot behind suture</td><td rowspan="1" colspan="1">
                      <bold>8</bold>
                    </td></tr><tr><td rowspan="1" colspan="1">–</td><td rowspan="1" colspan="1">Ante-median white bands on elytra not reaching white spot behind suture</td><td rowspan="1" colspan="1">
                      <bold>9</bold>
                    </td></tr><tr><td rowspan="1" colspan="1">8</td><td rowspan="1" colspan="1">Ante-median white bands on elytra reaching white spot behind suture in a rather oblique way from middle of elytron; post-median white bands on elytra arcuate; prosternal process only with sparse hairs; mesosternal process without white hairs</td><td rowspan="1" colspan="1">
                      <bold><italic><tp:taxon-name><tp:taxon-name-part taxon-name-part-type="genus" reg="Amamiclytus">A.</tp:taxon-name-part> <tp:taxon-name-part taxon-name-part-type="species" reg="juni">juni</tp:taxon-name-part></tp:taxon-name></italic> Niisato &amp; Han, 2011</bold>
                    </td></tr><tr><td rowspan="1" colspan="1">–</td><td rowspan="1" colspan="1">Ante-median white bands on elytra strongly arcuate and reaching white spot behind suture; post-median white bands on elytra transverse, slightly oblique; prosternal process without white hairs; mesosternal process with sparse white hairs</td><td rowspan="1" colspan="1">
                      <bold><italic><tp:taxon-name><tp:taxon-name-part taxon-name-part-type="genus" reg="Amamiclytus">Amamiclytus</tp:taxon-name-part> <tp:taxon-name-part taxon-name-part-type="species" reg="wuxingensis">wuxingensis</tp:taxon-name-part></tp:taxon-name></italic> sp. nov.</bold>
                    </td></tr><tr><td rowspan="1" colspan="1">9</td><td rowspan="1" colspan="1">Abdomen without lateral white bands on ventrites 3 and 4</td><td rowspan="1" colspan="1">
                      <bold><italic><tp:taxon-name><tp:taxon-name-part taxon-name-part-type="genus" reg="Amamiclytus">A.</tp:taxon-name-part> <tp:taxon-name-part taxon-name-part-type="species" reg="limaticollis">limaticollis</tp:taxon-name-part></tp:taxon-name></italic> (Gressitt, 1939)</bold>
                    </td></tr><tr><td rowspan="1" colspan="1">–</td><td rowspan="1" colspan="1">Abdomen with lateral white bands on ventrites 3 and 4</td><td rowspan="1" colspan="1">
                      <bold><italic><tp:taxon-name><tp:taxon-name-part taxon-name-part-type="genus" reg="Amamiclytus">A.</tp:taxon-name-part> <tp:taxon-name-part taxon-name-part-type="species" reg="yulongi">yulongi</tp:taxon-name-part></tp:taxon-name></italic> Niisato &amp; Han, 2011</bold>
                    </td></tr></tbody></table></table-wrap></sec></tp:treatment-sec><ref-list><ref id="B2"><mixed-citation xmlns:xlink="http://www.w3.org/1999/xlink" xlink:type="simple"><person-group><name name-style="western"><surname>Niisato</surname><given-names>T</given-names></name><name name-style="western"><surname>Han</surname><given-names>C</given-names></name></person-group> (<year>2011</year>) <article-title>A revision of the genus <italic><tp:taxon-name><tp:taxon-name-part taxon-name-part-type="genus">Amamiclytus</tp:taxon-name-part></tp:taxon-name></italic> Ohbayashi from Taiwan and the Ryukyu Islands (<tp:taxon-name><tp:taxon-name-part taxon-name-part-type="order">Coleoptera</tp:taxon-name-part></tp:taxon-name>, <tp:taxon-name><tp:taxon-name-part taxon-name-part-type="family">Cerambycidae</tp:taxon-name-part></tp:taxon-name>).</article-title><source>ZooKeys</source><volume>118</volume>: <fpage>19</fpage>–<lpage>52</lpage>. <ext-link xlink:type="simple" ext-link-type="doi" xlink:href="10.3897/zookeys.118.1165">https://doi.org/10.3897/zookeys.118.1165</ext-link></mixed-citation></ref><ref id="B3"><mixed-citation xmlns:xlink="http://www.w3.org/1999/xlink" xlink:type="simple"><person-group><name name-style="western"><surname>Niisato</surname><given-names>T</given-names></name><name name-style="western"><surname>Han</surname><given-names>C</given-names></name></person-group> (<year>2013</year>) <article-title>The genus <italic><tp:taxon-name><tp:taxon-name-part taxon-name-part-type="genus">Amamiclytus</tp:taxon-name-part></tp:taxon-name></italic> (<tp:taxon-name><tp:taxon-name-part taxon-name-part-type="order">Coleoptera</tp:taxon-name-part></tp:taxon-name>, <tp:taxon-name><tp:taxon-name-part taxon-name-part-type="family">Cerambycidae</tp:taxon-name-part></tp:taxon-name>) firstly recorded from the Mainland China.</article-title><source>Elytra (New Series)</source><volume>3</volume>(<issue>1</issue>): <fpage>165</fpage>–<lpage>172</lpage>.</mixed-citation></ref></ref-list></tp:taxon-treatment>
